# Supplementary material for: Isolated Radial Nerve Palsy in a Newborn Due to a Congenital Myofibroma: A Rare Case of Peripheral Nerve Injury
Source: Children (Basel). 2024 Sep 15;11(9):1126. doi: 10.3390/children11091126 (PMC11430799; doi:10.3390/children11091126)
Supplement: Supplementary file 1 [file children-11-01126-s001.zip]

Archive with 1 entries (1 files):
- children-3115235-supplementary.pdf
